# Supplementary material for: The Role of Botanical Families in Medicinal Ethnobotany: A Phylogenetic Perspective
Source: Plants (Basel). 2021 Jan 15;10(1):163. doi: 10.3390/plants10010163 (PMC7830233; doi:10.3390/plants10010163)
Supplement: Supplementary file 1 [file plants-10-00163-s001.zip]

Archive with 3 entries (2 files):
- sup/
- sup/Supplementary material 1.pdf
- sup/Supplementary material 2.xlsx
