# Supplementary material for: The Role of Botanical Families in Medicinal Ethnobotany: A Phylogenetic Perspective
Source: Plants (Basel). 2021 Jan 15;10(1):163. doi: 10.3390/plants10010163 (PMC7830233; doi:10.3390/plants10010163)
Supplement: Supplementary file 1 [file plants-10-00163-s001.zip › sup/Supplementary material 2.xlsx]

## Sheet: matrix
Family	CB	PI	DN	P	EM	PBP	G	II	IN	NM	MT	SS	R	S	TR
Actinidiaceae	0	0	11	0	0	0	0	0	0	0	0	0	0	0	0
Adoxaceae	44	42	330	6	2	8	19	140	0	109	43	111	859	250	8
Aizoaceae	1	0	0	0	0	0	0	0	0	4	0	3	0	2	0
Amaranthaceae	3	3	48	0	0	0	1	10	0	1	3	11	27	0	2
Amaryllidaceae	144	51	180	77	18	2	40	268	8	29	64	218	208	212	25
Anacardiaceae	5	8	57	0	8	0	1	20	0	0	14	16	6	2	6
Apiaceae	133	13	680	66	23	74	221	158	3	40	57	91	47	39	16
Apocynaceae	3	1	12	1	0	1	0	4	0	1	3	35	13	4	0
Aquifoliaceae	2	1	2	0	0	0	1	1	0	1	0	0	0	0	2
Araceae	11	2	3	9	0	0	0	1	0	1	22	15	0	1	0
Araliaceae	62	1	9	0	1	0	2	13	0	4	7	17	22	0	1
Arecaceae	1	0	0	0	0	0	3	0	0	1	0	2	1	0	0
Aristolochiaceae	0	0	16	0	0	0	0	0	0	0	0	0	0	0	0
Asparagaceae	19	4	9	0	1	0	42	8	1	1	13	11	10	0	1
Asphodelaceae	7	3	10	2	0	1	1	4	3	0	112	86	6	1	5
Aspleniaceae	97	3	11	0	1	2	89	15	0	1	0	0	37	2	0
Asteraceae	412	173	1989	18	263	26	167	708	10	127	637	420	276	401	40
Berberidaceae	0	0	1	0	0	0	0	0	0	0	0	0	0	0	0
Betulaceae	14	0	19	0	0	0	5	6	0	1	7	25	1	0	2
Boraginaceae	53	7	59	1	1	3	189	12	0	6	16	28	65	4	3
Brassicaceae	32	27	71	1	0	0	59	96	5	6	33	47	59	1	2
Bromeliaceae	0	0	1	0	0	0	3	0	0	0	0	0	0	0	0
Burseraceae	0	0	0	0	0	0	0	0	0	0	2	0	1	0	0
Buxaceae	7	0	13	0	0	0	3	8	0	0	16	6	5	0	0
Cactaceae	2	10	21	0	1	0	13	5	0	0	33	8	35	1	0
Campanulaceae	4	0	0	0	0	0	1	0	0	1	0	0	4	0	0
Cannabaceae	36	6	109	0	5	1	0	0	0	5	8	9	4	0	1
Capparaceae	1	0	1	0	0	0	0	0	0	0	0	0	0	0	1
Caprifoliaceae	71	2	30	0	12	2	6	219	7	208	2	52	29	6	1
Caricaceae	1	0	0	0	0	0	0	0	0	0	0	0	0	0	0
Caryophyllaceae	72	2	131	0	2	0	363	6	0	0	2	10	17	5	0
Cistaceae	13	0	5	1	1	0	2	3	0	1	4	9	21	0	1
Clusiaceae	25	58	17	6	1	0	5	5	0	56	494	130	18	1	0
Colchicaceae	0	0	0	0	0	0	0	0	0	0	1	0	0	0	0
Convolvulaceae	14	2	11	0	0	0	5	1	0	1	0	6	0	0	0
Coriariaceae	1	0	0	2	0	0	0	0	0	0	0	0	0	0	0
Crassulaceae	3	15	21	3	0	1	2	10	0	0	92	132	30	24	1
Cucurbitaceae	8	18	39	4	0	6	15	38	2	3	14	34	16	2	0
Cupressaceae	26	17	126	0	4	14	17	53	0	6	12	32	46	0	6
Cyperaceae	2	0	41	0	0	0	0	3	0	0	0	9	19	0	0
Dennstaedtiaceae	4	0	0	0	0	0	0	0	0	0	0	2	0	0	0
Dioscoreaceae	1	0	0	0	0	0	0	0	0	0	0	1	0	0	0
Droseraceae	0	0	0	0	0	0	0	0	0	0	0	0	1	0	0
Dryopteridaceae	2	0	0	0	0	0	2	2	0	0	0	0	0	0	0
Ebenaceae	1	0	10	0	0	0	0	0	0	1	1	0	0	0	0
Ephedraceae	1	0	0	0	0	0	0	0	0	0	0	0	0	0	0
Equisetaceae	129	9	33	0	1	1	329	22	1	2	16	26	4	1	4
Ericaceae	38	2	28	0	3	0	145	1	0	1	3	0	5	9	0
Euphorbiaceae	3	0	213	2	0	4	0	11	0	0	2	119	1	0	2
Fabaceae	33	30	157	7	32	4	41	62	0	21	213	61	92	3	9
Fagaceae	53	6	119	0	0	0	3	21	0	2	29	72	18	2	3
Gentianaceae	257	9	697	0	22	0	2	135	0	42	11	25	41	3	12
Geraniaceae	2	0	11	1	0	0	0	2	1	9	14	2	16	0	1
Gesneriaceae	55	0	11	0	0	0	2	19	0	1	0	7	132	1	0
Ginkgoaceae	6	0	0	0	0	0	0	0	0	3	0	0	0	0	1
Grossulariaceae	1	1	0	0	0	0	1	0	0	0	1	0	0	0	0
Iridaceae	1	2	3	0	0	3	0	2	1	2	2	16	1	1	0
Juglandaceae	100	12	67	2	5	5	10	23	1	17	32	269	16	3	8
Juncaceae	0	0	0	0	0	0	3	0	0	0	0	0	0	0	0
Lamiaceae	699	201	2293	29	22	31	178	638	4	418	312	1210	879	313	109
Lauraceae	6	9	56	0	0	6	12	17	1	18	15	5	26	1	3
Lentibulariaceae	0	3	6	0	0	0	0	0	0	0	0	3	0	0	0
Liliaceae	8	7	0	1	0	0	0	7	0	0	103	495	0	0	0
Linaceae	2	7	124	2	0	0	11	18	0	0	8	70	66	4	0
Lythraceae	6	0	55	0	1	0	2	26	2	3	0	0	41	0	2
Magnoliaceae	0	0	1	0	0	0	0	0	0	0	0	0	0	0	0
Malvaceae	123	50	319	6	0	36	34	89	7	753	53	141	644	30	13
Melanthiaceae	0	0	0	0	0	0	0	10	0	0	1	0	0	0	0
Monimiaceae	1	0	30	0	0	0	0	0	0	0	0	0	0	0	0
Moraceae	1	0	7	3	0	4	1	0	0	0	6	104	24	0	1
Musaceae	0	0	3	0	0	0	0	0	0	0	0	2	5	0	0
Myristicaceae	0	0	3	0	0	0	0	1	0	0	0	0	0	0	0
Myrtaceae	1	5	14	0	1	0	1	47	0	8	2	1	491	5	2
Nymphaeaceae	0	0	0	0	0	0	0	0	0	1	0	0	0	0	0
Oleaceae	657	48	146	61	2	0	17	115	0	12	163	141	18	81	7
Onagraceae	0	0	4	0	0	0	0	0	0	0	0	0	0	0	0
Ophioglossaceae	0	0	0	0	0	0	0	0	0	0	0	0	0	4	0
Orobanchaceae	0	0	0	0	0	1	0	0	0	0	0	0	4	9	0
Oxalidaceae	0	0	0	0	0	0	0	1	0	0	0	0	0	0	0
Papaveraceae	55	11	160	0	3	1	6	7	1	156	4	164	60	5	2
Passifloraceae	1	0	1	0	0	0	0	0	0	11	0	0	0	0	1
Pedaliaceae	0	2	0	0	0	0	0	0	0	0	1	0	0	0	0
Pinaceae	35	21	35	2	0	0	6	30	1	10	231	127	876	3	6
Piperaceae	6	0	11	0	0	0	0	2	0	0	2	5	0	0	0
Plantaginaceae	96	20	146	10	6	0	51	40	1	5	9	77	109	3	3
Platanaceae	2	0	9	0	0	0	0	0	0	0	0	0	0	0	0
Plumbaginaceae	1	0	0	0	0	0	0	2	0	0	0	0	0	0	0
Poaceae	80	30	254	2	3	9	639	62	0	8	50	46	128	5	3
Polygalaceae	10	18	68	0	0	0	25	10	0	0	0	6	11	0	3
Polygonaceae	4	0	32	0	0	0	9	5	0	0	6	30	0	0	0
Polypodiaceae	2	0	10	0	0	0	1	0	0	0	0	0	0	0	0
Portulacaceae	3	1	3	0	0	0	1	0	0	1	0	2	0	0	0
Primulaceae	2	1	24	1	0	0	2	0	0	1	0	1	5	0	0
Pteridaceae	3	0	1	0	0	2	1	0	0	0	0	1	3	0	0
Ranunculaceae	7	32	426	0	4	2	8	25	20	0	7	61	27	2	0
Resedaceae	0	0	4	0	0	0	0	0	0	0	0	0	3	0	0
Rhamnaceae	52	3	26	0	0	0	4	5	0	0	2	4	0	2	0
Rosaceae	596	17	691	7	11	11	178	118	3	93	61	188	280	380	18
Rubiaceae	29	4	25	0	0	0	383	5	0	8	1	3	9	0	16
Rutaceae	140	21	224	0	2	152	38	200	5	173	47	47	153	112	15
Salicaceae	6	5	12	0	0	0	0	5	0	14	1	12	1	0	0
Santalaceae	23	0	1	0	0	0	9	2	0	7	3	6	16	0	0
Sapindaceae	13	0	4	0	0	0	0	0	0	0	1	1	0	0	0
Saxifragaceae	56	11	6	0	0	125	7	1	0	1	0	0	22	0	0
Schisandraceae	0	0	21	0	0	0	1	0	0	1	1	0	1	0	3
Scrophulariaceae	59	11	36	0	0	0	5	7	0	1	26	64	28	3	0
Smilacaceae	11	4	3	0	2	0	9	0	0	1	2	4	1	0	2
Solanaceae	31	20	197	5	0	1	5	34	2	18	65	129	57	14	5
Taxaceae	0	0	0	0	0	0	0	0	0	0	4	9	4	0	0
Theaceae	3	0	1	0	0	0	0	0	0	0	0	0	0	0	1
Thymelaeaceae	0	0	16	1	0	0	0	4	0	0	1	3	3	0	0
Tropaeolaceae	0	1	0	0	0	0	0	0	0	0	0	0	0	0	0
Typhaceae	0	0	0	0	0	0	0	0	0	1	0	0	0	0	0
Ulmaceae	0	17	4	0	0	0	4	0	0	0	13	14	0	0	0
Urticaceae	412	55	94	2	6	15	112	48	0	6	76	120	50	0	7
Verbenaceae	18	22	647	0	0	0	38	16	2	71	92	37	38	7	13
Violaceae	2	1	14	0	0	0	5	5	1	2	1	0	61	5	0
Vitaceae	21	25	51	20	0	0	0	113	0	16	87	82	64	6	7
Zingiberaceae	0	1	2	0	0	0	0	0	0	13	1	0	0	0	0
Zygophyllaceae	0	0	2	0	0	0	2	1	0	0	0	0	1	0	0

## Sheet: UR% for troubles in families
Family	CB	PI	DN	P	EM	PBP	G	II	IN	NM	MT	SS	R	S	TR
Actinidiaceae	0	0	100	0	0	0	0	0	0	0	0	0	0	0	0
Adoxaceae	2.23237	2.1309	16.7428	0.304414	0.101471	0.405885	0.963978	7.10299	0	5.53019	2.18163	5.63166	43.5819	12.6839	0.405885
Aizoaceae	10	0	0	0	0	0	0	0	0	40	0	30	0	20	0
Amaranthaceae	2.75229	2.75229	44.0367	0	0	0	0.917431	9.17431	0	0.917431	2.75229	10.0917	24.7706	0	1.83486
Amaryllidaceae	9.32642	3.30311	11.658	4.98705	1.1658	0.129534	2.59067	17.3575	0.518135	1.87824	4.14508	14.1192	13.4715	13.7306	1.61917
Anacardiaceae	3.4965	5.59441	39.8601	0	5.59441	0	0.699301	13.986	0	0	9.79021	11.1888	4.1958	1.3986	4.1958
Apiaceae	8.00722	0.782661	40.9392	3.97351	1.38471	4.45515	13.3052	9.51234	0.180614	2.40819	3.43167	5.47863	2.82962	2.34798	0.963275
Apocynaceae	3.84615	1.28205	15.3846	1.28205	0	1.28205	0	5.12821	0	1.28205	3.84615	44.8718	16.6667	5.12821	0
Aquifoliaceae	20	10	20	0	0	0	10	10	0	10	0	0	0	0	20
Araceae	16.9231	3.07692	4.61538	13.8462	0	0	0	1.53846	0	1.53846	33.8462	23.0769	0	1.53846	0
Araliaceae	44.6043	0.719424	6.47482	0	0.719424	0	1.43885	9.35252	0	2.8777	5.03597	12.2302	15.8273	0	0.719424
Arecaceae	12.5	0	0	0	0	0	37.5	0	0	12.5	0	25	12.5	0	0
Aristolochiaceae	0	0	100	0	0	0	0	0	0	0	0	0	0	0	0
Asparagaceae	15.8333	3.33333	7.5	0	0.833333	0	35	6.66667	0.833333	0.833333	10.8333	9.16667	8.33333	0	0.833333
Asphodelaceae	2.90456	1.24481	4.14938	0.829876	0	0.414938	0.414938	1.65975	1.24481	0	46.473	35.6846	2.48963	0.414938	2.07469
Aspleniaceae	37.5969	1.16279	4.26357	0	0.387597	0.775194	34.4961	5.81395	0	0.387597	0	0	14.3411	0.775194	0
Asteraceae	7.27016	3.05276	35.0979	0.317628	4.6409	0.458797	2.94689	12.4934	0.17646	2.24104	11.2405	7.41133	4.8703	7.07605	0.705841
Berberidaceae	0	0	100	0	0	0	0	0	0	0	0	0	0	0	0
Betulaceae	17.5	0	23.75	0	0	0	6.25	7.5	0	1.25	8.75	31.25	1.25	0	2.5
Boraginaceae	11.8568	1.566	13.1991	0.223714	0.223714	0.671141	42.2819	2.68456	0	1.34228	3.57942	6.26398	14.5414	0.894855	0.671141
Brassicaceae	7.28929	6.15034	16.1731	0.22779	0	0	13.4396	21.8679	1.13895	1.36674	7.51708	10.7062	13.4396	0.22779	0.455581
Bromeliaceae	0	0	25	0	0	0	75	0	0	0	0	0	0	0	0
Burseraceae	0	0	0	0	0	0	0	0	0	0	66.6667	0	33.3333	0	0
Buxaceae	12.069	0	22.4138	0	0	0	5.17241	13.7931	0	0	27.5862	10.3448	8.62069	0	0
Cactaceae	1.55039	7.75194	16.2791	0	0.775194	0	10.0775	3.87597	0	0	25.5814	6.20155	27.1318	0.775194	0
Campanulaceae	40	0	0	0	0	0	10	0	0	10	0	0	40	0	0
Cannabaceae	19.5652	3.26087	59.2391	0	2.71739	0.543478	0	0	0	2.71739	4.34783	4.8913	2.17391	0	0.543478
Capparaceae	33.3333	0	33.3333	0	0	0	0	0	0	0	0	0	0	0	33.3333
Caprifoliaceae	10.9737	0.309119	4.63679	0	1.85471	0.309119	0.927357	33.8485	1.08192	32.1484	0.309119	8.03709	4.48223	0.927357	0.15456
Caricaceae	100	0	0	0	0	0	0	0	0	0	0	0	0	0	0
Caryophyllaceae	11.8033	0.327869	21.4754	0	0.327869	0	59.5082	0.983607	0	0	0.327869	1.63934	2.78689	0.819672	0
Cistaceae	21.3115	0	8.19672	1.63934	1.63934	0	3.27869	4.91803	0	1.63934	6.55738	14.7541	34.4262	0	1.63934
Clusiaceae	3.06373	7.10784	2.08333	0.735294	0.122549	0	0.612745	0.612745	0	6.86275	60.5392	15.9314	2.20588	0.122549	0
Colchicaceae	0	0	0	0	0	0	0	0	0	0	100	0	0	0	0
Convolvulaceae	35	5	27.5	0	0	0	12.5	2.5	0	2.5	0	15	0	0	0
Coriariaceae	33.3333	0	0	66.6667	0	0	0	0	0	0	0	0	0	0	0
Crassulaceae	0.898204	4.49102	6.28743	0.898204	0	0.299401	0.598802	2.99401	0	0	27.5449	39.521	8.98204	7.18563	0.299401
Cucurbitaceae	4.0201	9.04523	19.598	2.01005	0	3.01508	7.53769	19.0955	1.00503	1.50754	7.03518	17.0854	8.0402	1.00503	0
Cupressaceae	7.24234	4.73538	35.0975	0	1.11421	3.89972	4.73538	14.7632	0	1.67131	3.34262	8.91365	12.8134	0	1.67131
Cyperaceae	2.7027	0	55.4054	0	0	0	0	4.05405	0	0	0	12.1622	25.6757	0	0
Dennstaedtiaceae	66.6667	0	0	0	0	0	0	0	0	0	0	33.3333	0	0	0
Dioscoreaceae	50	0	0	0	0	0	0	0	0	0	0	50	0	0	0
Droseraceae	0	0	0	0	0	0	0	0	0	0	0	0	100	0	0
Dryopteridaceae	33.3333	0	0	0	0	0	33.3333	33.3333	0	0	0	0	0	0	0
Ebenaceae	7.69231	0	76.9231	0	0	0	0	0	0	7.69231	7.69231	0	0	0	0
Ephedraceae	100	0	0	0	0	0	0	0	0	0	0	0	0	0	0
Equisetaceae	22.3183	1.55709	5.70934	0	0.17301	0.17301	56.9204	3.80623	0.17301	0.346021	2.76817	4.49827	0.692042	0.17301	0.692042
Ericaceae	16.1702	0.851064	11.9149	0	1.2766	0	61.7021	0.425532	0	0.425532	1.2766	0	2.12766	3.82979	0
Euphorbiaceae	0.840336	0	59.6639	0.560224	0	1.12045	0	3.08123	0	0	0.560224	33.3333	0.280112	0	0.560224
Fabaceae	4.31373	3.92157	20.5229	0.915033	4.18301	0.522876	5.35948	8.10458	0	2.7451	27.8431	7.97386	12.0261	0.392157	1.17647
Fagaceae	16.1585	1.82927	36.2805	0	0	0	0.914634	6.40244	0	0.609756	8.84146	21.9512	5.4878	0.609756	0.914634
Gentianaceae	20.4618	0.716561	55.4936	0	1.75159	0	0.159236	10.7484	0	3.34395	0.875796	1.99045	3.26433	0.238854	0.955414
Geraniaceae	3.38983	0	18.6441	1.69492	0	0	0	3.38983	1.69492	15.2542	23.7288	3.38983	27.1186	0	1.69492
Gesneriaceae	24.1228	0	4.82456	0	0	0	0.877193	8.33333	0	0.438596	0	3.07018	57.8947	0.438596	0
Ginkgoaceae	60	0	0	0	0	0	0	0	0	30	0	0	0	0	10
Grossulariaceae	25	25	0	0	0	0	25	0	0	0	25	0	0	0	0
Iridaceae	2.94118	5.88235	8.82353	0	0	8.82353	0	5.88235	2.94118	5.88235	5.88235	47.0588	2.94118	2.94118	0
Juglandaceae	17.5439	2.10526	11.7544	0.350877	0.877193	0.877193	1.75439	4.03509	0.175439	2.98246	5.61404	47.193	2.80702	0.526316	1.40351
Juncaceae	0	0	0	0	0	0	100	0	0	0	0	0	0	0	0
Lamiaceae	9.52835	2.73991	31.2568	0.395311	0.299891	0.422574	2.42639	8.69684	0.0545256	5.69793	4.253	16.494	11.982	4.26663	1.48582
Lauraceae	3.42857	5.14286	32	0	0	3.42857	6.85714	9.71429	0.571429	10.2857	8.57143	2.85714	14.8571	0.571429	1.71429
Lentibulariaceae	0	25	50	0	0	0	0	0	0	0	0	25	0	0	0
Liliaceae	1.28824	1.12721	0	0.161031	0	0	0	1.12721	0	0	16.5862	79.7101	0	0	0
Linaceae	0.641026	2.24359	39.7436	0.641026	0	0	3.52564	5.76923	0	0	2.5641	22.4359	21.1538	1.28205	0
Lythraceae	4.34783	0	39.8551	0	0.724638	0	1.44928	18.8406	1.44928	2.17391	0	0	29.7101	0	1.44928
Magnoliaceae	0	0	100	0	0	0	0	0	0	0	0	0	0	0	0
Malvaceae	5.35248	2.17581	13.8816	0.261097	0	1.56658	1.47955	3.87293	0.304613	32.7676	2.30635	6.13577	28.0244	1.30548	0.565709
Melanthiaceae	0	0	0	0	0	0	0	90.9091	0	0	9.09091	0	0	0	0
Monimiaceae	3.22581	0	96.7742	0	0	0	0	0	0	0	0	0	0	0	0
Moraceae	0.662252	0	4.63576	1.98675	0	2.64901	0.662252	0	0	0	3.97351	68.8742	15.894	0	0.662252
Musaceae	0	0	30	0	0	0	0	0	0	0	0	20	50	0	0
Myristicaceae	0	0	75	0	0	0	0	25	0	0	0	0	0	0	0
Myrtaceae	0.17301	0.865052	2.42215	0	0.17301	0	0.17301	8.13149	0	1.38408	0.346021	0.17301	84.9481	0.865052	0.346021
Nymphaeaceae	0	0	0	0	0	0	0	0	0	100	0	0	0	0	0
Oleaceae	44.7548	3.26975	9.9455	4.15531	0.13624	0	1.15804	7.83379	0	0.817439	11.1035	9.6049	1.22616	5.51771	0.476839
Onagraceae	0	0	100	0	0	0	0	0	0	0	0	0	0	0	0
Ophioglossaceae	0	0	0	0	0	0	0	0	0	0	0	0	0	100	0
Orobanchaceae	0	0	0	0	0	7.14286	0	0	0	0	0	0	28.5714	64.2857	0
Oxalidaceae	0	0	0	0	0	0	0	100	0	0	0	0	0	0	0
Papaveraceae	8.66142	1.73228	25.1969	0	0.472441	0.15748	0.944882	1.10236	0.15748	24.5669	0.629921	25.8268	9.44882	0.787402	0.314961
Passifloraceae	7.14286	0	7.14286	0	0	0	0	0	0	78.5714	0	0	0	0	7.14286
Pedaliaceae	0	66.6667	0	0	0	0	0	0	0	0	33.3333	0	0	0	0
Pinaceae	2.53073	1.51844	2.53073	0.144613	0	0	0.433839	2.1692	0.0723066	0.723066	16.7028	9.18294	63.3406	0.21692	0.433839
Piperaceae	23.0769	0	42.3077	0	0	0	0	7.69231	0	0	7.69231	19.2308	0	0	0
Plantaginaceae	16.6667	3.47222	25.3472	1.73611	1.04167	0	8.85417	6.94444	0.173611	0.868056	1.5625	13.3681	18.9236	0.520833	0.520833
Platanaceae	18.1818	0	81.8182	0	0	0	0	0	0	0	0	0	0	0	0
Plumbaginaceae	33.3333	0	0	0	0	0	0	66.6667	0	0	0	0	0	0	0
Poaceae	6.0652	2.27445	19.257	0.15163	0.227445	0.682335	48.4458	4.70053	0	0.60652	3.79075	3.48749	9.70432	0.379075	0.227445
Polygalaceae	6.62252	11.9205	45.0331	0	0	0	16.5563	6.62252	0	0	0	3.97351	7.28477	0	1.98675
Polygonaceae	4.65116	0	37.2093	0	0	0	10.4651	5.81395	0	0	6.97674	34.8837	0	0	0
Polypodiaceae	15.3846	0	76.9231	0	0	0	7.69231	0	0	0	0	0	0	0	0
Portulacaceae	27.2727	9.09091	27.2727	0	0	0	9.09091	0	0	9.09091	0	18.1818	0	0	0
Primulaceae	5.40541	2.7027	64.8649	2.7027	0	0	5.40541	0	0	2.7027	0	2.7027	13.5135	0	0
Pteridaceae	27.2727	0	9.09091	0	0	18.1818	9.09091	0	0	0	0	9.09091	27.2727	0	0
Ranunculaceae	1.12721	5.15298	68.599	0	0.644122	0.322061	1.28824	4.02576	3.22061	0	1.12721	9.82287	4.34783	0.322061	0
Resedaceae	0	0	57.1429	0	0	0	0	0	0	0	0	0	42.8571	0	0
Rhamnaceae	53.0612	3.06122	26.5306	0	0	0	4.08163	5.10204	0	0	2.04082	4.08163	0	2.04082	0
Rosaceae	22.4736	0.641026	26.0558	0.263952	0.414781	0.414781	6.71192	4.44947	0.113122	3.50679	2.30015	7.08899	10.5581	14.3288	0.678733
Rubiaceae	6.00414	0.828157	5.17598	0	0	0	79.2961	1.0352	0	1.65631	0.207039	0.621118	1.86335	0	3.31263
Rutaceae	10.5342	1.58014	16.8548	0	0.150489	11.4372	2.85929	15.0489	0.376223	13.0173	3.53649	3.53649	11.5124	8.42739	1.12867
Salicaceae	10.7143	8.92857	21.4286	0	0	0	0	8.92857	0	25	1.78571	21.4286	1.78571	0	0
Santalaceae	34.3284	0	1.49254	0	0	0	13.4328	2.98507	0	10.4478	4.47761	8.95522	23.8806	0	0
Sapindaceae	68.4211	0	21.0526	0	0	0	0	0	0	0	5.26316	5.26316	0	0	0
Saxifragaceae	24.4541	4.80349	2.62009	0	0	54.5852	3.05677	0.436681	0	0.436681	0	0	9.60699	0	0
Schisandraceae	0	0	75	0	0	0	3.57143	0	0	3.57143	3.57143	0	3.57143	0	10.7143
Scrophulariaceae	24.5833	4.58333	15	0	0	0	2.08333	2.91667	0	0.416667	10.8333	26.6667	11.6667	1.25	0
Smilacaceae	28.2051	10.2564	7.69231	0	5.12821	0	23.0769	0	0	2.5641	5.12821	10.2564	2.5641	0	5.12821
Solanaceae	5.31732	3.43053	33.7907	0.857633	0	0.171527	0.857633	5.8319	0.343053	3.08748	11.1492	22.1269	9.77702	2.40137	0.857633
Taxaceae	0	0	0	0	0	0	0	0	0	0	23.5294	52.9412	23.5294	0	0
Theaceae	60	0	20	0	0	0	0	0	0	0	0	0	0	0	20
Thymelaeaceae	0	0	57.1429	3.57143	0	0	0	14.2857	0	0	3.57143	10.7143	10.7143	0	0
Tropaeolaceae	0	100	0	0	0	0	0	0	0	0	0	0	0	0	0
Typhaceae	0	0	0	0	0	0	0	0	0	100	0	0	0	0	0
Ulmaceae	0	32.6923	7.69231	0	0	0	7.69231	0	0	0	25	26.9231	0	0	0
Urticaceae	41.0768	5.48355	9.37188	0.199402	0.598205	1.49551	11.1665	4.78564	0	0.598205	7.57727	11.9641	4.98504	0	0.697906
Verbenaceae	1.7982	2.1978	64.6354	0	0	0	3.7962	1.5984	0.1998	7.09291	9.19081	3.6963	3.7962	0.699301	1.2987
Violaceae	2.06186	1.03093	14.433	0	0	0	5.15464	5.15464	1.03093	2.06186	1.03093	0	62.8866	5.15464	0
Vitaceae	4.26829	5.0813	10.3659	4.06504	0	0	0	22.9675	0	3.25203	17.6829	16.6667	13.0081	1.21951	1.42276
Zingiberaceae	0	5.88235	11.7647	0	0	0	0	0	0	76.4706	5.88235	0	0	0	0
Zygophyllaceae	0	0	33.3333	0	0	0	33.3333	16.6667	0	0	0	0	16.6667	0	0

## Sheet: UR% for families in troubles
Family	CB	PI	DN	P	EM	PBP	G	II	IN	NM	MT	SS	R	S	TR
Actinidiaceae	0	0	0.0935852	0	0	0	0	0	0	0	0	0	0	0	0
Adoxaceae	0.830345	3.43137	2.80755	1.66205	0.425532	1.44404	0.525152	3.6544	0	4.28123	1.23103	1.9864	13.3842	12.6582	1.97044
Aizoaceae	0.0188715	0	0	0	0	0	0	0	0	0.157109	0	0.0536865	0	0.101266	0
Amaranthaceae	0.0566145	0.245098	0.408372	0	0	0	0.0276396	0.261028	0	0.0392773	0.0858861	0.19685	0.420692	0	0.492611
Amaryllidaceae	2.71749	4.16667	1.53139	21.3296	3.82979	0.361011	1.10558	6.99556	8.60215	1.13904	1.83224	3.90122	3.24089	10.7342	6.15764
Anacardiaceae	0.0943574	0.653595	0.484941	0	1.70213	0	0.0276396	0.522057	0	0	0.400802	0.286328	0.0934871	0.101266	1.47783
Apiaceae	2.50991	1.06209	5.78526	18.2825	4.89362	13.3574	6.10835	4.12425	3.22581	1.57109	1.63184	1.62849	0.732315	1.97468	3.94089
Apocynaceae	0.0566145	0.0816993	0.102093	0.277008	0	0.180505	0	0.104411	0	0.0392773	0.0858861	0.626342	0.202555	0.202532	0
Aquifoliaceae	0.037743	0.0816993	0.0170155	0	0	0	0.0276396	0.0261028	0	0.0392773	0	0	0	0	0.492611
Araceae	0.207586	0.163399	0.0255232	2.49307	0	0	0	0.0261028	0	0.0392773	0.629831	0.268432	0	0.0506329	0
Araliaceae	1.17003	0.0816993	0.0765697	0	0.212766	0	0.0552792	0.339337	0	0.157109	0.200401	0.304223	0.342786	0	0.246305
Arecaceae	0.0188715	0	0	0	0	0	0.0829187	0	0	0.0392773	0	0.035791	0.0155812	0	0
Aristolochiaceae	0	0	0.136124	0	0	0	0	0	0	0	0	0	0	0	0
Asparagaceae	0.358558	0.326797	0.0765697	0	0.212766	0	1.16086	0.208823	1.07527	0.0392773	0.372173	0.19685	0.155812	0	0.246305
Asphodelaceae	0.1321	0.245098	0.0850774	0.554017	0	0.180505	0.0276396	0.104411	3.22581	0	3.20641	1.53901	0.0934871	0.0506329	1.23153
Aspleniaceae	1.83053	0.245098	0.0935852	0	0.212766	0.361011	2.45992	0.391543	0	0.0392773	0	0	0.576504	0.101266	0
Asteraceae	7.77505	14.134	16.9219	4.98615	55.9574	4.69314	4.61581	18.4808	10.7527	4.98822	18.2365	7.51611	4.30041	20.3038	9.85222
Berberidaceae	0	0	0.00850774	0	0	0	0	0	0	0	0	0	0	0	0
Betulaceae	0.264201	0	0.161647	0	0	0	0.138198	0.156617	0	0.0392773	0.200401	0.447387	0.0155812	0	0.492611
Boraginaceae	1.00019	0.571895	0.501957	0.277008	0.212766	0.541516	5.22388	0.313234	0	0.235664	0.458059	0.501074	1.01278	0.202532	0.738916
Brassicaceae	0.603888	2.20588	0.60405	0.277008	0	0	1.63074	2.50587	5.37634	0.235664	0.944747	0.841088	0.919289	0.0506329	0.492611
Bromeliaceae	0	0	0.00850774	0	0	0	0.0829187	0	0	0	0	0	0	0	0
Burseraceae	0	0	0	0	0	0	0	0	0	0	0.0572574	0	0.0155812	0	0
Buxaceae	0.1321	0	0.110601	0	0	0	0.0829187	0.208823	0	0	0.458059	0.107373	0.0779059	0	0
Cactaceae	0.037743	0.816993	0.178663	0	0.212766	0	0.359315	0.130514	0	0	0.944747	0.143164	0.545341	0.0506329	0
Campanulaceae	0.0754859	0	0	0	0	0	0.0276396	0	0	0.0392773	0	0	0.0623247	0	0
Cannabaceae	0.679373	0.490196	0.927344	0	1.06383	0.180505	0	0	0	0.196386	0.229029	0.161059	0.0623247	0	0.246305
Capparaceae	0.0188715	0	0.00850774	0	0	0	0	0	0	0	0	0	0	0	0.246305
Caprifoliaceae	1.33988	0.163399	0.255232	0	2.55319	0.361011	0.165837	5.71652	7.52688	8.16968	0.0572574	0.930565	0.451854	0.303797	0.246305
Caricaceae	0.0188715	0	0	0	0	0	0	0	0	0	0	0	0	0	0
Caryophyllaceae	1.35875	0.163399	1.11451	0	0.425532	0	10.0332	0.156617	0	0	0.0572574	0.178955	0.26488	0.253165	0
Cistaceae	0.245329	0	0.0425387	0.277008	0.212766	0	0.0552792	0.0783085	0	0.0392773	0.114515	0.161059	0.327205	0	0.246305
Clusiaceae	0.471787	4.73856	0.144632	1.66205	0.212766	0	0.138198	0.130514	0	2.19953	14.1426	2.32641	0.280461	0.0506329	0
Colchicaceae	0	0	0	0	0	0	0	0	0	0	0.0286287	0	0	0	0
Convolvulaceae	0.264201	0.163399	0.0935852	0	0	0	0.138198	0.0261028	0	0.0392773	0	0.107373	0	0	0
Coriariaceae	0.0188715	0	0	0.554017	0	0	0	0	0	0	0	0	0	0	0
Crassulaceae	0.0566145	1.22549	0.178663	0.831025	0	0.180505	0.0552792	0.261028	0	0	2.63384	2.3622	0.467435	1.21519	0.246305
Cucurbitaceae	0.150972	1.47059	0.331802	1.10803	0	1.08303	0.414594	0.991908	2.15054	0.117832	0.400802	0.608447	0.249299	0.101266	0
Cupressaceae	0.490659	1.38889	1.07198	0	0.851064	2.52708	0.469873	1.38345	0	0.235664	0.343544	0.572656	0.716734	0	1.47783
Cyperaceae	0.037743	0	0.348817	0	0	0	0	0.0783085	0	0	0	0.161059	0.296042	0	0
Dennstaedtiaceae	0.0754859	0	0	0	0	0	0	0	0	0	0	0.035791	0	0	0
Dioscoreaceae	0.0188715	0	0	0	0	0	0	0	0	0	0	0.0178955	0	0	0
Droseraceae	0	0	0	0	0	0	0	0	0	0	0	0	0.0155812	0	0
Dryopteridaceae	0.037743	0	0	0	0	0	0.0552792	0.0522057	0	0	0	0	0	0	0
Ebenaceae	0.0188715	0	0.0850774	0	0	0	0	0	0	0.0392773	0.0286287	0	0	0	0
Ephedraceae	0.0188715	0	0	0	0	0	0	0	0	0	0	0	0	0	0
Equisetaceae	2.43442	0.735294	0.280755	0	0.212766	0.180505	9.09342	0.574263	1.07527	0.0785546	0.458059	0.465283	0.0623247	0.0506329	0.985222
Ericaceae	0.717116	0.163399	0.238217	0	0.638298	0	4.00774	0.0261028	0	0.0392773	0.0858861	0	0.0779059	0.455696	0
Euphorbiaceae	0.0566145	0	1.81215	0.554017	0	0.722022	0	0.287131	0	0	0.0572574	2.12956	0.0155812	0	0.492611
Fabaceae	0.622759	2.45098	1.33572	1.93906	6.80851	0.722022	1.13322	1.61838	0	0.824823	6.09791	1.09162	1.43347	0.151899	2.21675
Fagaceae	1.00019	0.490196	1.01242	0	0	0	0.0829187	0.54816	0	0.0785546	0.830232	1.28848	0.280461	0.101266	0.738916
Gentianaceae	4.84997	0.735294	5.9299	0	4.68085	0	0.0552792	3.52388	0	1.64965	0.314916	0.447387	0.638828	0.151899	2.95567
Geraniaceae	0.037743	0	0.0935852	0.277008	0	0	0	0.0522057	1.07527	0.353496	0.400802	0.035791	0.249299	0	0.246305
Gesneriaceae	1.03793	0	0.0935852	0	0	0	0.0552792	0.495954	0	0.0392773	0	0.125268	2.05672	0.0506329	0
Ginkgoaceae	0.113229	0	0	0	0	0	0	0	0	0.117832	0	0	0	0	0.246305
Grossulariaceae	0.0188715	0.0816993	0	0	0	0	0.0276396	0	0	0	0.0286287	0	0	0	0
Iridaceae	0.0188715	0.163399	0.0255232	0	0	0.541516	0	0.0522057	1.07527	0.0785546	0.0572574	0.286328	0.0155812	0.0506329	0
Juglandaceae	1.88715	0.980392	0.570019	0.554017	1.06383	0.902527	0.276396	0.600365	1.07527	0.667714	0.916118	4.81389	0.249299	0.151899	1.97044
Juncaceae	0	0	0	0	0	0	0.0829187	0	0	0	0	0	0	0	0
Lamiaceae	13.1912	16.4216	19.5083	8.03324	4.68085	5.59567	4.91985	16.6536	4.30108	16.4179	8.93215	21.6535	13.6959	15.8481	26.8473
Lauraceae	0.113229	0.735294	0.476434	0	0	1.08303	0.331675	0.443748	1.07527	0.706991	0.42943	0.0894775	0.405111	0.0506329	0.738916
Lentibulariaceae	0	0.245098	0.0510465	0	0	0	0	0	0	0	0	0.0536865	0	0	0
Liliaceae	0.150972	0.571895	0	0.277008	0	0	0	0.18272	0	0	2.94875	8.85827	0	0	0
Linaceae	0.037743	0.571895	1.05496	0.554017	0	0	0.304035	0.469851	0	0	0.229029	1.25268	1.02836	0.202532	0
Lythraceae	0.113229	0	0.467926	0	0.212766	0	0.0552792	0.678674	2.15054	0.117832	0	0	0.638828	0	0.492611
Magnoliaceae	0	0	0.00850774	0	0	0	0	0	0	0	0	0	0	0	0
Malvaceae	2.32119	4.08497	2.71397	1.66205	0	6.49819	0.939746	2.32315	7.52688	29.5758	1.51732	2.52326	10.0343	1.51899	3.20197
Melanthiaceae	0	0	0	0	0	0	0	0.261028	0	0	0.0286287	0	0	0	0
Monimiaceae	0.0188715	0	0.255232	0	0	0	0	0	0	0	0	0	0	0	0
Moraceae	0.0188715	0	0.0595542	0.831025	0	0.722022	0.0276396	0	0	0	0.171772	1.86113	0.373948	0	0.246305
Musaceae	0	0	0.0255232	0	0	0	0	0	0	0	0	0.035791	0.0779059	0	0
Myristicaceae	0	0	0.0255232	0	0	0	0	0.0261028	0	0	0	0	0	0	0
Myrtaceae	0.0188715	0.408497	0.119108	0	0.212766	0	0.0276396	1.22683	0	0.314218	0.0572574	0.0178955	7.65036	0.253165	0.492611
Nymphaeaceae	0	0	0	0	0	0	0	0	0	0.0392773	0	0	0	0	0
Oleaceae	12.3986	3.92157	1.24213	16.8975	0.425532	0	0.469873	3.00183	0	0.471328	4.66648	2.52326	0.280461	4.10127	1.72414
Onagraceae	0	0	0.034031	0	0	0	0	0	0	0	0	0	0	0	0
Ophioglossaceae	0	0	0	0	0	0	0	0	0	0	0	0	0	0.202532	0
Orobanchaceae	0	0	0	0	0	0.180505	0	0	0	0	0	0	0.0623247	0.455696	0
Oxalidaceae	0	0	0	0	0	0	0	0.0261028	0	0	0	0	0	0	0
Papaveraceae	1.03793	0.898693	1.36124	0	0.638298	0.180505	0.165837	0.18272	1.07527	6.12726	0.114515	2.93486	0.934871	0.253165	0.492611
Passifloraceae	0.0188715	0	0.00850774	0	0	0	0	0	0	0.43205	0	0	0	0	0.246305
Pedaliaceae	0	0.163399	0	0	0	0	0	0	0	0	0.0286287	0	0	0	0
Pinaceae	0.660502	1.71569	0.297771	0.554017	0	0	0.165837	0.783085	1.07527	0.392773	6.61323	2.27273	13.6491	0.151899	1.47783
Piperaceae	0.113229	0	0.0935852	0	0	0	0	0.0522057	0	0	0.0572574	0.0894775	0	0	0
Plantaginaceae	1.81166	1.63399	1.24213	2.77008	1.2766	0	1.40962	1.04411	1.07527	0.196386	0.257658	1.37795	1.69835	0.151899	0.738916
Platanaceae	0.037743	0	0.0765697	0	0	0	0	0	0	0	0	0	0	0	0
Plumbaginaceae	0.0188715	0	0	0	0	0	0	0.0522057	0	0	0	0	0	0	0
Poaceae	1.50972	2.45098	2.16097	0.554017	0.638298	1.62455	17.6617	1.61838	0	0.314218	1.43143	0.823193	1.99439	0.253165	0.738916
Polygalaceae	0.188715	1.47059	0.578526	0	0	0	0.690989	0.261028	0	0	0	0.107373	0.171393	0	0.738916
Polygonaceae	0.0754859	0	0.272248	0	0	0	0.248756	0.130514	0	0	0.171772	0.536865	0	0	0
Polypodiaceae	0.037743	0	0.0850774	0	0	0	0.0276396	0	0	0	0	0	0	0	0
Portulacaceae	0.0566145	0.0816993	0.0255232	0	0	0	0.0276396	0	0	0.0392773	0	0.035791	0	0	0
Primulaceae	0.037743	0.0816993	0.204186	0.277008	0	0	0.0552792	0	0	0.0392773	0	0.0178955	0.0779059	0	0
Pteridaceae	0.0566145	0	0.00850774	0	0	0.361011	0.0276396	0	0	0	0	0.0178955	0.0467435	0	0
Ranunculaceae	0.1321	2.61438	3.6243	0	0.851064	0.361011	0.221117	0.652571	21.5054	0	0.200401	1.09162	0.420692	0.101266	0
Resedaceae	0	0	0.034031	0	0	0	0	0	0	0	0	0	0.0467435	0	0
Rhamnaceae	0.981317	0.245098	0.221201	0	0	0	0.110558	0.130514	0	0	0.0572574	0.071582	0	0.101266	0
Rosaceae	11.2474	1.38889	5.87885	1.93906	2.34043	1.98556	4.91985	3.08014	3.22581	3.65279	1.74635	3.36435	4.36273	19.2405	4.4335
Rubiaceae	0.547273	0.326797	0.212694	0	0	0	10.586	0.130514	0	0.314218	0.0286287	0.0536865	0.140231	0	3.94089
Rutaceae	2.64201	1.71569	1.90573	0	0.425532	27.4368	1.0503	5.22057	5.37634	6.79497	1.34555	0.841088	2.38392	5.67089	3.69458
Salicaceae	0.113229	0.408497	0.102093	0	0	0	0	0.130514	0	0.549882	0.0286287	0.214746	0.0155812	0	0
Santalaceae	0.434044	0	0.00850774	0	0	0	0.248756	0.0522057	0	0.274941	0.0858861	0.107373	0.249299	0	0
Sapindaceae	0.245329	0	0.034031	0	0	0	0	0	0	0	0.0286287	0.0178955	0	0	0
Saxifragaceae	1.0568	0.898693	0.0510465	0	0	22.5632	0.193477	0.0261028	0	0.0392773	0	0	0.342786	0	0
Schisandraceae	0	0	0.178663	0	0	0	0.0276396	0	0	0.0392773	0.0286287	0	0.0155812	0	0.738916
Scrophulariaceae	1.11342	0.898693	0.306279	0	0	0	0.138198	0.18272	0	0.0392773	0.744346	1.14531	0.436273	0.151899	0
Smilacaceae	0.207586	0.326797	0.0255232	0	0.425532	0	0.248756	0	0	0.0392773	0.0572574	0.071582	0.0155812	0	0.492611
Solanaceae	0.585016	1.63399	1.67603	1.38504	0	0.180505	0.138198	0.887497	2.15054	0.706991	1.86086	2.30852	0.888127	0.708861	1.23153
Taxaceae	0	0	0	0	0	0	0	0	0	0	0.114515	0.161059	0.0623247	0	0
Theaceae	0.0566145	0	0.00850774	0	0	0	0	0	0	0	0	0	0	0	0.246305
Thymelaeaceae	0	0	0.136124	0.277008	0	0	0	0.104411	0	0	0.0286287	0.0536865	0.0467435	0	0
Tropaeolaceae	0	0.0816993	0	0	0	0	0	0	0	0	0	0	0	0	0
Typhaceae	0	0	0	0	0	0	0	0	0	0.0392773	0	0	0	0	0
Ulmaceae	0	1.38889	0.034031	0	0	0	0.110558	0	0	0	0.372173	0.250537	0	0	0
Urticaceae	7.77505	4.49346	0.799728	0.554017	1.2766	2.70758	3.09563	1.25294	0	0.235664	2.17578	2.14746	0.779059	0	1.72414
Verbenaceae	0.339687	1.79739	5.50451	0	0	0	1.0503	0.417646	2.15054	2.78869	2.63384	0.662133	0.592085	0.35443	3.20197
Violaceae	0.037743	0.0816993	0.119108	0	0	0	0.138198	0.130514	1.07527	0.0785546	0.0286287	0	0.950452	0.253165	0
Vitaceae	0.396301	2.04248	0.433895	5.54017	0	0	0	2.94962	0	0.628437	2.4907	1.46743	0.997195	0.303797	1.72414
Zingiberaceae	0	0.0816993	0.0170155	0	0	0	0	0	0	0.510605	0.0286287	0	0	0	0
Zygophyllaceae	0	0	0.0170155	0	0	0	0.0552792	0.0261028	0	0	0	0	0.0155812	0	0

## Sheet: Diversity indices
Family	Shannon Index	Margalef Index
Actinidiaceae	0	0
Adoxaceae	0.0124575	0.144815
Aizoaceae	0.348225	0.477121
Amaranthaceae	0.690073	0.512138
Amaryllidaceae	0.313664	0.28322
Anacardiaceae	0.132302	0.139667
Apiaceae	0.995898	0.439382
Apocynaceae	0.598429	0.446647
Aquifoliaceae	0	0
Araceae	0.549666	0.429227
Araliaceae	0.0511921	0.22264
Arecaceae	0.469992	0.528321
Aristolochiaceae	0.30103	0.25
Asparagaceae	0.770717	0.458951
Asphodelaceae	0.279398	0.400603
Aspleniaceae	0.460911	0.289834
Asteraceae	1.4536	0.546048
Berberidaceae	0	0
Betulaceae	0.460029	0.250709
Boraginaceae	0.693854	0.464266
Brassicaceae	0.856682	0.522516
Bromeliaceae	0	0
Burseraceae	0	0
Buxaceae	0.127541	0.170707
Cactaceae	0	0
Campanulaceae	0.638764	0.69897
Cannabaceae	0.228826	0.210667
Capparaceae	0	0
Caprifoliaceae	0.686897	0.407744
Caricaceae	0	0
Caryophyllaceae	0.73705	0.451252
Cistaceae	0.794511	0.505839
Clusiaceae	0.0802004	0.267251
Convolvulaceae	0.174488	0.299875
Coriariaceae	0	0
Crassulaceae	0.988784	0.456282
Cucurbitaceae	0.772137	0.392844
Cupressaceae	0.647124	0.373467
Cyperaceae	0.24739	0.161045
Dennstaedtiaceae	0	0
Dioscoreaceae	0	0
Droseraceae	0	0
Dryopteridaceae	0.376778	0.613147
Ebenaceae	0	0
Ephedraceae	0	0
Equisetaceae	0.368681	0.256571
Ericaceae	0.749294	0.402453
Euphorbiaceae	0.66541	0.401387
Fabaceae	1.27065	0.583023
Fagaceae	0.651143	0.413929
Gentianaceae	0.612349	0.322758
Geraniaceae	0.461045	0.347531
Gesneriaceae	0	0
Ginkgoaceae	0	0
Grossulariaceae	0.244219	0.5
Iridaceae	0.325931	0.311543
Juglandaceae	0	0
Juncaceae	0	0
Lamiaceae	1.28906	0.478418
Lauraceae	0.337218	0.268413
Lentibulariaceae	0	0
Liliaceae	0.120223	0.170822
Linaceae	0.0543908	0.241388
Lythraceae	0.168164	0.140676
Magnoliaceae	0	0
Malvaceae	0.660771	0.322874
Melanthiaceae	0	0
Monimiaceae	0	0
Moraceae	0.0305875	0.138152
Musaceae	0	0
Myristicaceae	0	0
Myrtaceae	0.119762	0.218224
Nymphaeaceae	0	0
Oleaceae	0.287222	0.285208
Onagraceae	0	0
Ophioglossaceae	0	0
Orobanchaceae	0.563002	0.609853
Oxalidaceae	0	0
Papaveraceae	0.591674	0.340714
Passifloraceae	0.430446	0.525299
Pedaliaceae	0.276435	0.63093
Pinaceae	0.664657	0.307072
Piperaceae	0	0
Plantaginaceae	0.924034	0.513439
Platanaceae	0	0
Plumbaginaceae	0	0
Poaceae	0.719339	0.437206
Polygalaceae	0.120505	0.138152
Polygonaceae	0.839708	0.572058
Polypodiaceae	0.186453	0.270238
Portulacaceae	0	0
Primulaceae	0.516006	0.445714
Pteridaceae	0	0
Ranunculaceae	0.439162	0.341644
Resedaceae	0.259825	0.356207
Rhamnaceae	0.47181	0.424411
Rosaceae	1.31827	0.512867
Rubiaceae	0.340516	0.33739
Rutaceae	0.708365	0.333543
Salicaceae	0.655235	0.473486
Santalaceae	0.310619	0.261282
Sapindaceae	0	0
Saxifragaceae	0.430876	0.296194
Schisandraceae	0	0
Scrophulariaceae	0.777756	0.405022
Smilacaceae	0	0
Solanaceae	0.937222	0.414413
Taxaceae	0	0
Theaceae	0	0
Thymelaeaceae	0.714869	0.53771
Tropaeolaceae	0	0
Ulmaceae	0.173696	0.176291
Urticaceae	0.437717	0.234769
Verbenaceae	0.245873	0.200658
Violaceae	0.630471	0.39625
Vitaceae	0.00635329	0.111825
Zingiberaceae	0	0
Zygophyllaceae	0	0
